# Supplementary material for: Identification of Pyruvate Dehydrogenase E1 as a Potential Target against Magnaporthe oryzae through Experimental and Theoretical Investigation
Source: Int J Mol Sci. 2021 May 13;22(10):5163. doi: 10.3390/ijms22105163 (PMC8153330; doi:10.3390/ijms22105163)
Supplement: Supplementary file 1 [file ijms-22-05163-s001.zip]

Archive with 1 entries (1 files):
- ijms-1201210-supplementary.pdf
